# Supplementary material for: VCP suppresses proteopathic seeding in neurons
Source: Mol Neurodegener. 2022 Apr 12;17:30. doi: 10.1186/s13024-022-00532-0 (PMC9004082; doi:10.1186/s13024-022-00532-0)
Supplement: Supplementary file 2 — Additional file 2. [file 13024_2022_532_MOESM2_ESM.xlsx]

## Sheet: Sheet1
drug treatment	drug conc. & duration	PFF/monomer conc. & duration
EGCG	50μM; 0-24hr	10nM; 0-24hr
Bortezomib	10nM; 0-24hr	10nM; 0-24hr
3-MA	1μM; 0-24hr	10nM; 0-24hr
Rapamycin	100nM; 0-24hr	10nM; 0-24hr
LLoMe	1μM; 0-4hr	30nM; 0-4hr
NMS-873	5μM; 0-4hr	30nM; 0-4hr
CB-5083	1μM; 0-24hr	10nM; 0-24hr
Eeyarestatin I, EerI	2μM; 0-24hr	10nM; 0-24hr
Dynogo 4a	10μM; -1-24hr	10nM; 0-24hr
thapsigargin	0.3μM; 0-24hr	10nM; 0-24hr
DTT	1mM; 0-24hr	10nM; 0-24hr
Tunicamycin	2.5μg/mL; 0-24hr	10nM; 0-24hr
