# Supplementary material for: VCP suppresses proteopathic seeding in neurons
Source: Mol Neurodegener. 2022 Apr 12;17:30. doi: 10.1186/s13024-022-00532-0 (PMC9004082; doi:10.1186/s13024-022-00532-0)
Supplement: Supplementary file 3 — Additional file 3. [file 13024_2022_532_MOESM3_ESM.xlsx]

## Sheet: Sheet1
Antibody name	manufacturer	catalog number	clone name	WB	IF
Alpha Tubulin	Abcam	ab52866	EP1332Y	1:1000
Alpha-synuclein [PHOS]/phosho ser 129	Biolegend	825701	P-syn/81A		1:200
ATG5	Cell Signaling	12994	D5F5U	1:500
biotinylated Alpha-synuclein [PHOS]/phosho ser 129	Biolegend	825704	P-syn/81A		1:2000
BIP/GRP78 (purified)	BD Transduction Labs	610979	Clone 40	1:1000
FK-2	Enzo	pw8810-050	UBCJ2	1:500
Galectin 3	santa cruz	sc-32790	B2C10	1:500
GAPDH	Cell Signaling	2118	14C10	1:1000
Hsp90	Abcam	13492	AC88	1:1000
LAMP1	Santa Cruz	sc-20011	H4A3	1:200
LC-3	nanoTools	0231-100	5F10	1:1000
mCherry	Abcam	ab167453		1:1000
NPL4	santa cruz	sc-134746	H-300	1:500
p62/SQSTM1	Proteintech	18420-1-AP		1:1000	1:100
PAN 14-3-3	Santa Cruz	sc-1657	H-8	1:1000
PLAA	Proteintech	12529-1-AP		1:500
syn-1	BD Transduction Labs	610787	Clone 42	1:1000
TDP43 (TARDBP)	Proteintech	10782-2-AP		1:1000
TDP43 [PHOSPHO]	Proteintech	22309-1-AP			1:250
TIA1	Santa Cruz	sc-1751	C-20		1:200
Tuj1 (beta III tubulin)	Abcam	ab18207			1:400
Tuj1 (beta III tubulin)	R & D	MAB1195	TuJ-1		1:50
Tyrosine Hydroxylase	Millipore	ab152		1:4000
UBXD1	Abcam	ab80659		1:500
UFD1	santa cruz	sc377222	E-9	1:500
VCP p97 ATPase	Fitzgerald	10R-P104A		1:500
