# Supplementary material for: VCP suppresses proteopathic seeding in neurons
Source: Mol Neurodegener. 2022 Apr 12;17:30. doi: 10.1186/s13024-022-00532-0 (PMC9004082; doi:10.1186/s13024-022-00532-0)
Supplement: Supplementary file 4 — Additional file 4. [file 13024_2022_532_MOESM4_ESM.xlsx]

## Sheet: N
	id	FDR	log2(Fold change)
FRET-	PRC1	0.001238	-2.8323
FRET-	PSMD14	0.001238	-2.3874
FRET-	ATP6V0C	0.001238	-2.2861
FRET-	TRAPPC11	0.001238	-1.9267
FRET-	AURKB	0.002122	-2.3266
FRET-	RPL23A	0.002122	-1.9353
FRET-	GINS4	0.002122	-1.213
FRET-	TUBGCP3	0.00275	-1.8507
FRET-	VPS52	0.00275	-1.4399
FRET-	SNRNP35	0.00495	-1.1493
FRET-	PRIM1	0.005304	-1.581
FRET-	ATP6V0B	0.005304	-1.3902
FRET-	ACTL6A	0.005304	-1.0426
FRET-	CCT7	0.013531	-1.903
FRET-	MCM5	0.013923	-1.468
FRET-	BUB3	0.016599	-1.8184
FRET-	CDC45	0.018152	-2.4996
FRET-	ATP6V1A	0.018152	-1.5073
FRET-	MCM7	0.018152	-1.3744
FRET-	ARCN1	0.019127	-1.5577
FRET-	RPF2	0.019156	-1.3106
FRET-	TUT1	0.019208	-1.9006
FRET-	CDCA8	0.019208	-1.1978
FRET-	NAPA	0.024181	-2.0421
FRET-	RPL19	0.024386	-1.5775
FRET-	RPS6	0.024576	-1.5797
FRET-	SMU1	0.027073	-1.9513
FRET-	SNRPG	0.027073	-1.6738
FRET-	SNRPD2	0.027073	-1.5715
FRET-	HAUS8	0.030354	-2.1828
FRET-	VPS51	0.030354	-1.694
FRET-	VCP	0.030354	-1.6651
FRET-	TRRAP	0.030354	-1.6237
FRET-	PRPF19	0.030354	-1.3478
FRET-	ASH2L	0.030354	-1.2235
FRET-	UTP6	0.0344	-1.2987
FRET-	RPS3A	0.042381	-1.4925
FRET-	RACGAP1	0.044201	-1.4768
FRET-	USE1	0.044892	-1.1336
FRET-	CNOT1	0.045483	-1.0822
FRET-	ATP6V1G1	0.049	-1.4845
FRET-	TRAPPC3	0.049886	-1.7526
FRET-	YKT6	0.049886	-1.615

## Sheet: P
Group	Gene ID	FDR	log2(Fold change)
FRET+	SLC27A2	0.000118	4.3772
FRET+	IFI44L	0.000118	4.3532
FRET+	YAP1	0.000118	4.2783
FRET+	UBE2C	0.000118	4.241
FRET+	HPSE	0.000118	3.9899
FRET+	KIF1C	0.000118	3.7946
FRET+	PDPN	0.000118	3.7181
FRET+	LYPLA1	0.000118	3.6877
FRET+	HNRNPA0	0.000118	3.6485
FRET+	LAMTOR5	0.000118	3.6003
FRET+	SUGT1	0.000118	3.5984
FRET+	RBPMS	0.000118	3.5688
FRET+	CAMKK2	0.000118	3.5165
FRET+	OS9	0.000118	3.4672
FRET+	LRRC41	0.000118	3.419
FRET+	KDELR1	0.000118	3.3573
FRET+	CELF1	0.000118	3.3333
FRET+	ZNHIT1	0.000118	3.2808
FRET+	PPIH	0.000118	3.2753
FRET+	RABAC1	0.000118	3.2625
FRET+	HIBADH	0.000118	3.2511
FRET+	TRIM16	0.000118	3.1945
FRET+	NEK6	0.000118	3.1487
FRET+	TOMM34	0.000118	3.1085
FRET+	NPC2	0.000118	3.0687
FRET+	COL4A1	0.000118	3.0495
FRET+	STK25	0.000118	3.0438
FRET+	POSTN	0.000118	3.0277
FRET+	C1D	0.000118	2.9735
FRET+	PAPOLA	0.000118	2.9589
FRET+	NCOA2	0.000118	2.9439
FRET+	RAB35	0.000118	2.9415
FRET+	HSPH1	0.000118	2.8891
FRET+	TXNRD2	0.000118	2.8644
FRET+	DBF4	0.000118	2.8321
FRET+	STIP1	0.000118	2.8143
FRET+	IVNS1ABP	0.000118	2.7742
FRET+	SIVA1	0.000118	2.7282
FRET+	PDE10A	0.000118	2.7021
FRET+	MAP3K2	0.000118	2.602
FRET+	IFI44	0.000118	2.5343
FRET+	PIAS3	0.000323	3.2893
FRET+	C11orf58	0.000323	3.11
FRET+	SPAG5	0.000323	2.609
FRET+	CARM1	0.000323	2.5799
FRET+	GIPC1	0.000505	3.2611
FRET+	VAT1	0.000505	3.055
FRET+	LMAN2	0.000505	2.9969
FRET+	ARPP19	0.00081	3.1388
FRET+	VAV3	0.00081	3.0517
FRET+	MALT1	0.00081	3.0023
FRET+	CIB1	0.00081	2.722
FRET+	EHMT1	0.00081	2.6874
FRET+	PRSS21	0.00081	2.1081
FRET+	PIM2	0.000972	2.6236
FRET+	CAP1	0.001129	2.9592
FRET+	PRDX3	0.001238	3.5197
FRET+	SEC61B	0.001238	2.9665
FRET+	USP19	0.001238	2.8722
FRET+	DDX17	0.001357	2.9398
FRET+	PLK2	0.001357	2.8197
FRET+	GCN1L1	0.00147	3.3654
FRET+	MGEA5	0.00147	3.3354
FRET+	ECI2	0.001575	2.8595
FRET+	TNFSF13B	0.001575	2.4859
FRET+	PRSS23	0.001674	2.9191
FRET+	METAP2	0.001674	2.9024
FRET+	TRIM38	0.001794	2.7015
FRET+	PDIA5	0.001909	2.887
FRET+	ANP32B	0.001967	2.9086
FRET+	PRDX4	0.001967	2.854
FRET+	CCNI	0.001967	2.6154
FRET+	KDELR2	0.002019	2.8607
FRET+	USP16	0.002019	2.6986
FRET+	TMEM147	0.002019	2.6318
FRET+	SRSF10	0.00225	2.548
FRET+	EBP	0.002475	2.4016
FRET+	YIF1A	0.002569	2.6953
FRET+	STAMBP	0.002628	2.9476
FRET+	DNAJB4	0.002628	1.9888
FRET+	ERP29	0.002717	2.5051
FRET+	SH2B2	0.002863	2.4624
FRET+	HNRNPUL1	0.003359	2.202
FRET+	PTGES3	0.004252	2.132
FRET+	FAM3C	0.004432	2.3308
FRET+	SLC27A5	0.00495	2.5831
FRET+	FERMT2	0.005457	2.7082
FRET+	TACC2	0.005729	2.1163
FRET+	TMED10	0.005886	2.7171
FRET+	AHSA1	0.006365	3.1307
FRET+	CIB2	0.006403	2.4944
FRET+	LILRB4	0.006867	2.1038
FRET+	RRAGA	0.008058	2.8375
FRET+	TAB1	0.008286	2.8946
FRET+	SSSCA1	0.014078	2.0017
FRET+	HMGN4	0.014599	2.8039
FRET+	TIMM17A	0.014599	2.7675
FRET+	SLC35A1	0.015452	2.4395
FRET+	TGOLN2	0.017277	2.0313
FRET+	EHMT2	0.018675	2.414
FRET+	MERTK	0.021292	1.7698
FRET+	PPP1R13L	0.023562	2.7847
FRET+	TACC3	0.027298	2.1942
FRET+	SMAD5	0.02975	1.9546
FRET+	ADGRL2	0.032155	2.1509
FRET+	CBX1	0.032866	2.5533
FRET+	LRTOMT	0.035562	2.1702
FRET+	C7orf34	0.036319	1.4542
FRET+	KLHDC7A	0.036616	1.7663
FRET+	MORC2	0.04177	2.1945
FRET+	TCERG1	0.047095	2.2514
FRET-	PRC1	0.001238	-2.8323
FRET-	PSMD14	0.001238	-2.3874
FRET-	ATP6V0C	0.001238	-2.2861
FRET-	TRAPPC11	0.001238	-1.9267
FRET-	AURKB	0.002122	-2.3266
FRET-	RPL23A	0.002122	-1.9353
FRET-	GINS4	0.002122	-1.213
FRET-	TUBGCP3	0.00275	-1.8507
FRET-	VPS52	0.00275	-1.4399
FRET-	SNRNP35	0.00495	-1.1493
FRET-	PRIM1	0.005304	-1.581
FRET-	ATP6V0B	0.005304	-1.3902
FRET-	ACTL6A	0.005304	-1.0426
FRET-	CCT7	0.013531	-1.903
FRET-	MCM5	0.013923	-1.468
FRET-	BUB3	0.016599	-1.8184
FRET-	CDC45	0.018152	-2.4996
FRET-	ATP6V1A	0.018152	-1.5073
FRET-	MCM7	0.018152	-1.3744
FRET-	ARCN1	0.019127	-1.5577
FRET-	RPF2	0.019156	-1.3106
FRET-	TUT1	0.019208	-1.9006
FRET-	CDCA8	0.019208	-1.1978
FRET-	NAPA	0.024181	-2.0421
FRET-	RPL19	0.024386	-1.5775
FRET-	RPS6	0.024576	-1.5797
FRET-	SMU1	0.027073	-1.9513
FRET-	SNRPG	0.027073	-1.6738
FRET-	SNRPD2	0.027073	-1.5715
FRET-	HAUS8	0.030354	-2.1828
FRET-	VPS51	0.030354	-1.694
FRET-	VCP	0.030354	-1.6651
FRET-	TRRAP	0.030354	-1.6237
FRET-	PRPF19	0.030354	-1.3478
FRET-	ASH2L	0.030354	-1.2235
FRET-	UTP6	0.0344	-1.2987
FRET-	RPS3A	0.042381	-1.4925
FRET-	RACGAP1	0.044201	-1.4768
FRET-	USE1	0.044892	-1.1336
FRET-	CNOT1	0.045483	-1.0822
FRET-	ATP6V1G1	0.049	-1.4845
FRET-	TRAPPC3	0.049886	-1.7526
FRET-	YKT6	0.049886	-1.615
